# Supplementary material for: H2-M and H2-O as Targeting Vehicles for the MHC Class II Processing Compartment Promote Antigen-Specific CD4+ T Cell Activation
Source: Vaccines (Basel). 2021 Sep 22;9(10):1053. doi: 10.3390/vaccines9101053 (PMC8540253; doi:10.3390/vaccines9101053)
Supplement: Supplementary file 1 [file vaccines-09-01053-s001.zip]

Archive with 1 entries (1 files):
- vaccines-1328914-supplementary.pdf
